# Supplementary material for: Closing the Gap in Proteomic Identification of Histoplasma capsulatum: A Case Report and Review of Literature
Source: J Fungi (Basel). 2023 Oct 15;9(10):1019. doi: 10.3390/jof9101019 (PMC10607645; doi:10.3390/jof9101019)
Supplement: Supplementary file 1 [file jof-09-01019-s001.zip]

Archive with 1 entries (1 files):
- jof-2595986-supplementary.pdf
